# Supplementary material for: fCCAC: functional canonical correlation analysis to evaluate covariance between nucleic acid sequencing datasets
Source: Bioinformatics. 2016 Dec 8;33(5):746–8. doi: 10.1093/bioinformatics/btw724 (PMC5408813; doi:10.1093/bioinformatics/btw724)
Supplement: Supplementary Data [file btw724_supp.zip]

Archive with 2 entries (2 files):
- Supplementary_Information.pdf
- Supplementary_Files.zip
